# Supplementary material for: Outpatient Parenteral Antimicrobial Therapy for Pseudomonas aeruginosa Infections: Effectiveness and Safety
Source: Pharmaceutics. 2026 Apr 29;18(5):549. doi: 10.3390/pharmaceutics18050549 (PMC13210217; doi:10.3390/pharmaceutics18050549)
Supplement: Supplementary file 1 [file pharmaceutics-18-00549-s001.zip]

Archive with 1 entries (1 files):
- pharmaceutics-4248213-supplementary.pdf
